# Supplementary material for: GABA, not BOLD, reveals dissociable learning-dependent plasticity mechanisms in the human brain
Source: eLife. 2018 Oct 25;7:e35854. doi: 10.7554/eLife.35854 (PMC6202049; doi:10.7554/eLife.35854)
Supplement: Figure 1—source data 1. [file elife-35854-fig1-data1.xlsx]

## Sheet: Sheet1
	a: Table for whole brain GLM covariance analysis of BOLD with learning rate
	Cluster	Size	Hemisphere	Peak voxel	Area	r	p
	1	1627	Right	32, -59, -3	Fusiform	0.54	0.0006
					Lingual
	2	3027	Right	11, -86, 27	Cuneus	0.53	0.0009
	3	1647	Bilateral	8, 25, 24	Anterior Cingulate	0.53	0.0009
	4	1365	Bilateral	-7, 13, 36	Cingulate	0.49	0.0022
	5	2774	Left	-10, -32, 45	Paracentral	0.6	0.0001
	b: Table for whole brain GLM covariance analysis of BOLD with Δd'
	Cluster	Size	Hemisphere	Peak voxel	Area	r	p
	1	2750	Right	14, -89, 9	Cuneus	0.54	0.000659
					Middle occipital
	2	4922	Left	-25, -92, 9	Cuneus	0.6	9.3e-05
					Middle occipital
	3	15484	Bilateral	-13, -35, 60	Postcentral	0.7	2e-06
	4	3356	Left	-13, 20, -12	Anterior Cingulate	0.68	6e-06
	5	1392	Left	-10, 7, 39	Cingulate	0.53	0.000868
	6	1279	Left	-16, 55, 12	Medial Frontal	-0.6	0.00012
	7	2083	Left	-40, 49, 12	Middle Frontal	-0.63	3.4e-05
	8	1161	Left	-61, 1, 9	Precentral	0.5	0.001816
	Tables showing activations (peak voxel co-ordinates) for whole brain GLM covariance analyses (cluster threshold corrected, p=0.05) on fMRI signals pooled across tasks with behavioral improvement (i.e. learning rate or Δd’). Here, we focused on inhibitory processing in the posterior occipito-temporal cortex (part of the larger cluster labeled as Fusiform/Lingual or Cuneus/Middle Occipital), as thi…
