# Supplementary material for: GABA, not BOLD, reveals dissociable learning-dependent plasticity mechanisms in the human brain
Source: eLife. 2018 Oct 25;7:e35854. doi: 10.7554/eLife.35854 (PMC6202049; doi:10.7554/eLife.35854)
Supplement: Figure 2—source data 1. [file elife-35854-fig2-data1.xlsx]

## Sheet: Figure 2
	Figure 2 - Source Data 1:		GABA change, learning rate and Δd' per participant
	Signal-in-Noise					Feature differences
	Participant	GABA change	learning rate	Δd'		Participant	GABA change	learning rate	Δd'
	1	0.121318	0.0959681	-0.150848		1	-0.0370507	0.349244	0.818664
	2	-0.014783	0.409308	0.666289		2	-0.0295183	-0.225004	-0.520496
	3	0.0897899	0.0915049	0.505994		3	-0.0250151	0.108797	0.500908
	4	-0.112563	0.446291	0.519221		4	-0.0170214	-0.183002	-0.162064
	5	-0.0028396	0.291134	1.31128		5	-0.0206321	0.423532	0.829512
	6	0.00291257	0.0396928	-0.0609629		6	-0.0941795	0.648422	-0.130523
	7	-0.078709	0.181748	0.475406		7	0.0469775	-0.266955	-0.360921
	8	-0.142442	0.232597	0.413305		8	0.0230772	0.17662	0.776695
	9	-0.0113577	-0.0639179	0.0222669		9	0.105589	0.0324896	-0.48782
	10	0.0289828	0.231195	0.447829		10	-0.0733876	-0.304093	-1.02719
	11	0.0429165	-0.0287792	-0.00973647		11	-0.0102417	-0.0138132	-0.159418
	12	-0.031793	0.172551	0.361678		12	0.0273719	0.352182	1.12165
	13	0.08474	-0.0662728	0.792329		13	-0.0882813	-0.105541	-0.115376
	14	0.037725	0.417196	1.00134		14	0.213877	0.83223	1.56902
	15	0.0854025	0.131147	-0.132294		15	-0.0468048	0.76381	0.486708
	16	0.0379555	0.215128	1.09791		16	0.0319509	0.346815	0.945025
	17	-0.143183	0.578821	1.01099		17	-0.112312	0.329742	0.856909
	18	0.184762	0.412962	1.42208		18	0.0513396	0.578634	1.64902
