# Supplementary material for: GABA, not BOLD, reveals dissociable learning-dependent plasticity mechanisms in the human brain
Source: eLife. 2018 Oct 25;7:e35854. doi: 10.7554/eLife.35854 (PMC6202049; doi:10.7554/eLife.35854)
Supplement: Figure 3—source data 1. [file elife-35854-fig3-data1.xlsx]

## Sheet: Figure 3b
	Figure 3 - Source Data 1:		GABA change and BOLD change (from the voxel clusters in posterior occipito-temporal cortex, Figure 1c) per participant
	Signal-in-Noise				Feature differences
	Participant	GABA change	BOLD change		Participant	GABA change	BOLD change
	1	0.121318	0.226852		1	-0.0370507	0.030537
	2	-0.014783	-0.085047		2	-0.0295183	-0.110957
	3	0.0897899	-0.040044		3	-0.0250151	-0.072556
	4	-0.112563	0.044701		4	-0.0170214	-0.192392
	5	-0.0028396	-0.021901		5	-0.0206321	-0.1019
	6	0.00291257	-0.071367		6	-0.0941795	-0.301876
	7	-0.078709	-0.005892		7	0.0469775	0.087515
	8	-0.142442	0.028177		8	0.0230772	-0.093273
	9	-0.0113577	-0.096897		9	0.105589	-0.200604
	10	0.0289828	-0.060467		10	-0.0733876	-0.203323
	11	0.0429165	-0.219604		11	-0.0102417	0.117038
	12	-0.031793	-0.095082		12	0.0273719	0.262823
	13	0.08474	-0.176696		13	-0.0882813	-0.520255
	14	0.037725	0.041395		14	0.213877	0.574006
	15	0.0854025	-0.036787		15	-0.0468048	-0.06177
	16	0.0379555	-0.062297		16	0.0319509	-0.02741
	17	-0.143183	0.077509		17	-0.112312	-0.047192
	18	0.184762	-0.095289		18	0.0513396	0.346313
