# Supplementary material for: GABA, not BOLD, reveals dissociable learning-dependent plasticity mechanisms in the human brain
Source: eLife. 2018 Oct 25;7:e35854. doi: 10.7554/eLife.35854 (PMC6202049; doi:10.7554/eLife.35854)
Supplement: Figure 4—source data 1. [file elife-35854-fig4-data1.xlsx]

## Sheet: Figure 4
		Figure 4 - Source Data 1:			Performance (d') normalized to the sham group for each participant of the anodal and cathodal groups for the two tasks
	Performance (d') normalised to sham
	Participant	Task	Stimulation	Pre	Block 1	Block 2	Post
	1	SN	Anodal	-0.62	0.33	1	0.05
	2	SN	Anodal	0.46	1.21	1	1.16
	3	SN	Anodal	0.51	0.34	0.39	0.18
	4	SN	Anodal	-0.19	0.27	0.54	0.28
	5	SN	Anodal	-0.25	-0.33	-0.4	-0.2
	6	SN	Anodal	-0.2	-0.08	0.16	-0.5
	7	SN	Anodal	-0.59	0.43	0.54	0.77
	8	SN	Anodal	-0.37	-0.4	-0.06	0.21
	9	SN	Anodal	-0.29	-0.29	-0.12	-0.83
	10	SN	Anodal	-0.08	0.21	0.64	0.85
	11	SN	Anodal	-0.37	0	0.48	1.56
	12	SN	Anodal	-0.26	0.44	0.67	0.74
	13	SN	Anodal	0.25	0.35	0.46	-0.07
	14	SN	Anodal	-0.12	-0.12	-0.15	-0.24
	1	SN	Cathodal	-0.54	-0.03	0.2	0.25
	2	SN	Cathodal	0.28	0.41	0.3	0.75
	3	SN	Cathodal	0.16	0.41	0.38	0.3
	4	SN	Cathodal	0.33	1.03	1.09	1.82
	5	SN	Cathodal	0.15	0.65	0.3	-0.01
	6	SN	Cathodal	-0.46	-0.47	-0.66	-0.22
	7	SN	Cathodal	0.09	0.06	0.14	0.11
	8	SN	Cathodal	-0.02	-0.02	0.14	-0.1
	9	SN	Cathodal	0	0.07	0.05	0.19
	10	SN	Cathodal	-0.04	-0.89	-0.58	-0.54
	11	SN	Cathodal	-0.62	-0.61	-0.17	-0.6
	12	SN	Cathodal	0.25	0.06	0.44	0.24
	13	SN	Cathodal	-0.06	-0.53	-0.61	-1.45
	14	SN	Cathodal	-0.43	-0.38	-0.55	-0.35
	1	FD	Anodal	-0.12	-0.52	-0.98	-0.37
	2	FD	Anodal	0.42	0.36	0.06	0.34
	3	FD	Anodal	0.08	0.4	0.31	0.18
	4	FD	Anodal	-0.3	-0.79	-0.57	-0.35
	5	FD	Anodal	0.31	-0.54	-0.58	0.09
	6	FD	Anodal	0.37	0.45	0.14	0.2
	7	FD	Anodal	0.08	-0.11	-0.22	-0.05
	8	FD	Anodal	0.12	0.43	0.16	0.38
	9	FD	Anodal	0.43	-0.23	-0.05	0.45
	10	FD	Anodal	0.12	0.27	0.39	0.31
	11	FD	Anodal	-0.22	0.68	0.51	1.05
	12	FD	Anodal	0.48	0.89	0.57	0.07
	13	FD	Anodal	-0.02	-0.63	-0.45	-0.33
	14	FD	Anodal	-0.57	0.28	-0.2	-0.29
	1	FD	Cathodal	0.78	0.37	0.21	1.18
	2	FD	Cathodal	-0.09	-0.18	-0.21	0.05
	3	FD	Cathodal	-0.02	-0.14	-0.39	0.61
	4	FD	Cathodal	0.2	0.79	0.48	0.79
	5	FD	Cathodal	0.44	0.64	0.18	-0.05
	6	FD	Cathodal	-0.41	-0.02	0.09	0.25
	7	FD	Cathodal	0	-0.35	-0.53	0.19
	8	FD	Cathodal	-0.27	0	-0.21	-0.4
	9	FD	Cathodal	0	0.24	-0.03	0.19
	10	FD	Cathodal	0.31	0.64	0.65	1.18
	11	FD	Cathodal	0.2	0.96	0.59	0.34
	12	FD	Cathodal	-0.07	0.9	0.71	0.71
	13	FD	Cathodal	0.41	0.61	0.78	0.38
	14	FD	Cathodal	0.36	0.39	0.46	0.65
